# Supplementary material for: Sialic acids are a barrier to the entry of non-influenza orthomyxoviruses
Source: PLoS Pathog. 2026 Jul 8;22(7):e1013902. doi: 10.1371/journal.ppat.1013902 (PMC13367905; doi:10.1371/journal.ppat.1013902)
Supplement: S1 Data — The table provides the NCI-60 cell code, cell line name, species, organ of origin, doubling time (hours), cancer type from which each cell derives, adherence status, and culture medium for each cell line. Additional details are available at dtp.cancer.gov/discovery_development/nci-60/cell_list.htm. (XLSX) [file ppat.1013902.s001.xlsx]

## Sheet: Feuil1
CODE	CELL_Received	Name	Species	Organ of Origin	Doubling Time (Hrs)	Disease	Culture	NCI60 Culture medium
NCI60 0507479	A549 ATCC	A549	Human	Lung	22.9	Adenocarcinoma	Adherent	90% RPMI-1640 + 10%FBS + 2mM L-glutamine
NCI60 0507475	ACHN	ACHN	Human	Kidney	27.5	renal cell adenocarcinoma	Adherent	90% RPMI-1640 + 10%FBS + 2mM L-glutamine
NCI60 0507661	HCT-116	HCT-116	Human	Colon	17.4	Carcinoma	Adherent	90% RPMI-1640 + 10%FBS + 2mM L-glutamine
NCI60 0507618	HCT-15	HCT-15	Human	Colon	20.6	Dukes’ type C, Colorectal adenocarcinoma	Adherent	90% RPMI-1640 + 10%FBS + 2mM L-glutamine
NCI60 0507605	HT-29	HT29	Human	Colon	19.5	Colorectal adenocarcinoma	Adherent	90% RPMI-1640 + 10%FBS + 2mM L-glutamine
NCI60 0507468	M14	M14	Human	Melanoma	26.3	malignant melanoma	Adherent	90% RPMI-1640 + 10%FBS + 2mM L-glutamine
NCI60 0507778	MCF-7	MCF7	Human	Breast	25.4	Adenocarcinoma	Adherent	90% RPMI-1640 + 10%FBS + 2mM L-glutamine
NCI60 0507379	MDA-MB-435	MDA-MB-435	Human	Melanoma	25.8	Adenocarcinoma	Adherent	90% RPMI-1640 + 10%FBS + 2mM L-glutamine
NCI60 0507705	NCI-H460	NCI-H460	Human	Lung	17.8	carcinoma; large cell lung cancer	Adherent	90% RPMI-1640 + 10%FBS + 2mM L-glutamine
NCI60 0507790	SK-MEL-5	SK-MEL-5	Human	Melanoma	25.2	malignant melanoma	Adherent	90% RPMI-1640 + 10%FBS + 2mM L-glutamine
NCI60 0507425	SW-620	SW620	Human	Colon	20.4	Adenocarcinoma	Adherent	90% RPMI-1640 + 10%FBS + 2mM L-glutamine
NCI60 0507414	U251	U251	Human	CNS	23.8	Glioblastoma	Adherent	90% RPMI-1640 + 10%FBS + 2mM L-glutamine
NCI60 0507657	DU-145	DU145	Human	Prostate	32.3	Carcinoma	Adherent	90% RPMI-1640 + 10%FBS + 2mM L-glutamine
NCI60 0509654	IGR-OV1	IGROV1	Human	Ovary	31	Cystoadenocarcinoma	Adherent	90% RPMI-1640 + 10%FBS + 2mM L-glutamine
NCI60 0507386	NCI/ADR-RES	NCI-ADR-RES	Human	Ovary	34	Adenocarcinoma	Adherent	90% RPMI-1640 + 10%FBS + 2mM L-glutamine
NCI60 0507817	NCI-H23	NCI-H23	Human	Lung	33.4	adenocarcinoma; non-small	Adherent	90% RPMI-1640 + 10%FBS + 2mM L-glutamine
NCI60 0507710	OVCAR-3	OVCAR-3	Human	Ovary	34.7	Adenocarcinoma	Adherent	90% RPMI-1640 + 10%FBS + 2mM L-glutamine
NCI60 0507457	SF-268	SF268	Human	CNS	33.1	Anaplastic Astrocytoma	Adherent	90% RPMI-1640 + 10%FBS + 2mM L-glutamine
NCI60 0507442	SF-295	SF295	Human	CNS	29.5	Glioblastoma-Multiforme	Adherent	90% RPMI-1640 + 10%FBS + 2mM L-glutamine
NCI60 0507438	SF-539	SF539	Human	CNS	35.4	Glioblastoma	Adherent	90% RPMI-1640 + 10%FBS + 2mM L-glutamine
NCI60 0507400	SK-MEL-28	SK-MEL-28	Human	Melanoma	35.1	malignant melanoma	Adherent	90% RPMI-1640 + 10%FBS + 2mM L-glutamine
NCI60 0507689	SN12C	SN12C	Human	Kidney	29.5	Carcinoma	Adherent	90% RPMI-1640 + 10%FBS + 2mM L-glutamine
NCI60 0507422	SNB-19	SNB-19	Human	CNS	34.6	Glioblastoma	Adherent	90% RPMI-1640 + 10%FBS + 2mM L-glutamine
NCI60 0507384	UACC-62	UACC-62	Human	Melanoma	31.3	malignant melanoma	Adherent	90% RPMI-1640 + 10%FBS + 2mM L-glutamine
NCI60 0507649	786-0	786-O	Human	Kidney	22.4	renal cell adenocarcinoma	Adherent	90% RPMI-1640 + 10%FBS + 2mM L-glutamine
NCI60 0507830	CAKI-1	CAKI	Human	Kidney	39	clear cell carcinoma	Adherent	90% RPMI-1640 + 10%FBS + 2mM L-glutamine
NCI60 0507838	EKVX	EKVX	Human	Lung	43.6	Adenocarcinoma	Adherent	90% RPMI-1640 + 10%FBS + 2mM L-glutamine
NCI60 0507343	HOP-62	HOP-62	Human	Lung	39	Adenocarcinoma	Adherent	90% RPMI-1640 + 10%FBS + 2mM L-glutamine
NCI60 0507354	MDA-MB-231	MDA-MB-231	Human	Breast	41.9	Adenocarcinoma	Adherent	90% RPMI-1640 + 10%FBS + 2mM L-glutamine
NCI60 0507392	NCI-H522	NCI-H522	Human	Lung	38.2	adenocarcinoma; non-small cell lung cancer	Adherent	90% RPMI-1640 + 10%FBS + 2mM L-glutamine
NCI60 0507674	OVCAR-4	OVCAR-4	Human	Ovary	41.4	Adenocarcinoma	Adherent	90% RPMI-1640 + 10%FBS + 2mM L-glutamine
NCI60 0507714	OVCAR-8	OVCAR-8	Human	Ovary	26.1	Adenocarcinoma	Adherent	90% RPMI-1640 + 10%FBS + 2mM L-glutamine
NCI60 0507358	PC-3	PC-3	Human	Prostate	27.1	grade IV, adenocarcinoma	Adherent	90% RPMI-1640 + 10%FBS + 2mM L-glutamine
NCI60 0507416	T-47D	T-47D	Human	Breast	45.5	Ductal Carcinoma	Adherent	90% RPMI-1640 + 10%FBS + 2mM L-glutamine
NCI60 0507431	UACC-257	UACC-257	Human	Melanoma	38.5	malignant melanoma	Adherent	90% RPMI-1640 + 10%FBS + 2mM L-glutamine
NCI60 0507697	UO-31	UO-31	Human	Kidney	41.7	Carcinoma	Adherent	90% RPMI-1640 + 10%FBS + 2mM L-glutamine
NCI60 0507613	A498	A498	Human	Kidney	66.8	Adenocarcinoma	Adherent	90% RPMI-1640 + 10%FBS + 2mM L-glutamine
NCI60 0507395	BT-549	BT549	Human	Breast	53.9	Ductal Carcinoma	Adherent	90% RPMI-1640 + 10%FBS + 2mM L-glutamine
NCI60 0507452	HOP-92	HOP-92	Human	Lung	79.5	Large Cell, Undifferentiated	Adherent & Suspension	90% RPMI-1640 + 10%FBS + 2mM L-glutamine
NCI60 0507633	MALME-3M	MALME-3M	Human	Melanoma	46.2	malignant melanoma	Adherent & Suspension	90% RPMI-1640 + 10%FBS + 2mM L-glutamine
NCI60 0507621	NCI-H226	NCI-H226	Human	Lung	61	squamous cell carcinoma; mesothelioma	Adherent	90% RPMI-1640 + 10%FBS + 2mM L-glutamine
NCI60 0507678	OVCAR-5	OVCAR-5	Human	Ovary	48.8	Adenocarcinoma	Adherent	90% RPMI-1640 + 10%FBS + 2mM L-glutamine
NCI60 0507682	RXF-393	RXF 393	Human	Kidney	62.9	Poorly Differentiated hypernephroma	Adherent	90% RPMI-1640 + 10%FBS + 2mM L-glutamine
NCI60 0507718	SK-0V-3	SK-OV-3	Human	Ovary	48.7	Adenocarcinoma	Adherent	90% RPMI-1640 + 10%FBS + 2mM L-glutamine
NCI60 0507685	SK-MEL-2	SK-MEL-2	Human	Melanoma	45.5	malignant melanoma	Adherent	90% RPMI-1640 + 10%FBS + 2mM L-glutamine
NCI60 0507821	SNB-75	SNB-75	Human	CNS	62.8	Astrocytoma	Adherent	90% RPMI-1640 + 10%FBS + 2mM L-glutamine
NCI60 0507638	TK-10	TK-10	Human	Kidney	51.3	Spindle Cell carcinoma	Adherent	90% RPMI-1640 + 10%FBS + 2mM L-glutamine
