# Supplementary material for: Sialic acids are a barrier to the entry of non-influenza orthomyxoviruses
Source: PLoS Pathog. 2026 Jul 8;22(7):e1013902. doi: 10.1371/journal.ppat.1013902 (PMC13367905; doi:10.1371/journal.ppat.1013902)
Supplement: S2 Data — The primers used to amplify the coding sequences of WBV and SINUV GPs by PCR, as well as those used to linearize the VSV backbone plasmid into which these GPs were cloned to generate recombinant viruses, are listed here. Also included are the primers used for PCR amplification and sequencing of evolved WBV and SINUV GPs, along with those used for site-directed mutagenesis to generate the corresponding point mutants. For each primer, the identifier (ID), target gene, intended application, orientation (forward or reverse), and sequence are provided. (XLSX) [file ppat.1013902.s002.xlsx]

## Sheet: Hoja1
ID	Target (viral gene)	Objective/experiment	Type of oligonucleotide	Sequence (+ modifications on 5 and 3' ends)
open_rVSV_F	rVSV backbone	rVSV-WBV and rVSV-SINUV cloning	fw primer	CGATTAACTCAAATCCTGC
open_rVSV_R	rVSV backbone	rVSV-WBV and rVSV-SINUV cloning	rev primer	AGTGACGCGTAAACAGATC
WBV_Non-CO_fwd	WBV-GP	rVSV-WBV cloning	fw primer	CGATCTGTTTACGCGTCACTATGCTGGGGACACTGTTATTG
WBV_Non-CO_rev	WBV-GP	rVSV-WBV cloning	rev primer	AGCAGGATTTGAGTTAATCGCTACTTTCGCATGAAATTAATAACG
Sinu_Non-CO_fwd	SINUV-GP	rVSV-SINUV cloning	fw primer	CGATCTGTTTACGCGTCACTATGTATTTCAAGACCATAGTG
Sinu_Non-CO_rev	SINUV-GP	rVSV-SINUV cloning	rev primer	AGCAGGATTTGAGTTAATCGTCAAAAACGTTTAAGTAACCTTAC
3_VSV_3024_F	VSV genome-upstream foreign Gp	Reverse transcription of the RNA sequences of SINUV or WBV GPs + PCR amplification of SINUV or WBV GPs and sequencing	fw primer	CTCGAACAACTAATATCCTGTC
4_VSV_5682_R	VSV genome (L)-downstream foreign Gp	PCR amplification of SINUV or WBV GPs and sequencing	rev primer	GTTCTTACTATCCCACATCGAG
WBV_GP_H267P_F	WBV-GP	Mutagenesis	fw primer	CATCCAAATAGAAGATCCCAATGGAAGCATGCAAAC
WBV_GP_H267P_R	WBV-GP	Mutagenesis	rev primer	GTTTGCATGCTTCCATTGGGATCTTCTATTTGGATG
WBV_GP_V317A_F	WBV-GP	Mutagenesis	fw primer	GACCGTTTACAATCTTGCACAAGTCGCCAAACAAC
WBV_GP_V317A_R	WBV-GP	Mutagenesis	rev primer	GTTGTTTGGCGACTTGTGCAAGATTGTAAACGGTC
WBV_GP_A320S_F	WBV-GP	Mutagenesis	fw primer	CAATCTTGTACAAGTCTCCAAACAACTGACTGAC
WBV_GP_A320S_R	WBV-GP	Mutagenesis	rev primer	GTCAGTCAGTTGTTTGGAGACTTGTACAAGATTG
Sinu_CO_GP_E105K_F	SINUV-GP	Mutagenesis	fw primer	GGAGTGGTACAAGAGAAAGAAGTGTGAAGTGGG
Sinu_CO_GP_E105K_R	SINUV-GP	Mutagenesis	rev primer	CCCACTTCACACTTCTTTCTCTTGTACCACTCC
Sinu_CO_GP_N267K_F	SINUV-GP	Mutagenesis	fw primer	CAGAGGACTGGAAAAGTGTAGCAGCCACAAG
Sinu_CO_GP_N267K_R	SINUV-GP	Mutagenesis	rev primer	CTTGTGGCTGCTACACTTTTCCAGTCCTCTG
